# Supplementary material for: Rapamycin Inhibits Senescence and Improves Immunomodulatory Function of Mesenchymal Stem Cells Through IL-8 and TGF-β Signaling
Source: Stem Cell Rev Rep. 2024 Feb 10;20(3):816–26. doi: 10.1007/s12015-024-10682-x (PMC10984889; doi:10.1007/s12015-024-10682-x)
Supplement: Supplementary file 1 — (XLSX 43.2 KB) [file 12015_2024_10682_MOESM1_ESM.xlsx]

## Sheet: Genes with >2-fold change
	Gene Symbol	Description	ID	RAPA Avg (log2)	DMSO Avg (log2)	Fold Change	P-val	FDR P-val
	FBXO32	F-box protein 32	TC0800011683.hg.1	12.58	9.7	7.37	1.55e-06	0.0025
	AMIGO2	adhesion molecule with Ig-like domain 2	TC1200010538.hg.1	12.24	9.78	5.51	2.13e-07	0.001
	INHBA	inhibin beta A	TC0700010854.hg.1	15.01	12.6	5.31	1.02e-05	0.005
	NTM	neurotrimin	TC1100009561.hg.1	9.46	7.32	4.41	7.39e-06	0.004
	KCNH1	potassium channel, voltage gated eag related subfamily H, member 1	TC0100017193.hg.1	9.98	7.89	4.28	9.16e-05	0.0113
	KCNJ2	potassium channel, inwardly rectifying subfamily J, member 2	TC1700008769.hg.1	7.09	5.08	4.02	0.0048	0.0862
	TCP11L2	t-complex 11, testis-specific-like 2	TC1200008726.hg.1	11.62	9.74	3.68	2.52e-05	0.0071
	PRR5L	proline rich 5 like	TC1100007301.hg.1	10.42	8.56	3.62	0.0004	0.0262
	CREBRF	CREB3 regulatory factor	TC0500009488.hg.1	10.83	9.05	3.42	4.74e-05	0.009
	PIM1	Pim-1 proto-oncogene, serine/threonine kinase	TC0600007862.hg.1	9.57	7.81	3.39	1.46e-06	0.0025
	EPDR1	ependymin related 1	TC0700013356.hg.1	10.49	8.75	3.36	2.84e-06	0.0031
	TGFB2; TGFB2-OT1	transforming growth factor beta 2; TGFB2 overlapping transcript 1	TC0100011621.hg.1	14.19	12.47	3.31	0.0006	0.0309
	RGS7	regulator of G-protein signaling 7	TC0100017935.hg.1	6.13	4.45	3.2	2.16e-06	0.0031
	DSP	desmoplakin	TC0600006869.hg.1	14.41	12.73	3.19	3.63e-06	0.0034
	CXCL8	chemokine (C-X-C motif) ligand 8	TC0400007836.hg.1	8.26	6.59	3.19	0.0001	0.0138
	YPEL2	yippee like 2	TC1700008455.hg.1	7.92	6.28	3.11	0.0004	0.0267
	ANGPTL2	angiopoietin like 2	TC0900011565.hg.1	11.46	9.86	3.03	7.22e-06	0.004
	NPC1	Niemann-Pick disease, type C1	TC1800008285.hg.1	12.31	10.71	3.03	5.2e-05	0.0092
	ARL4C	ADP-ribosylation factor like GTPase 4C	TC0200016115.hg.1	11.67	10.09	3	0.0004	0.0267
	CTGF	connective tissue growth factor	TC0600013186.hg.1	15.45	13.9	2.94	0.0001	0.0124
	SFRP4	secreted frizzled-related protein 4	TC0700010770.hg.1	6.31	4.76	2.93	0.0053	0.089
	TMTC4	transmembrane and tetratricopeptide repeat containing 4	TC1300009639.hg.1	9.59	8.06	2.89	0.0004	0.0252
	PPP1R3B	protein phosphatase 1, regulatory subunit 3B	TC0800009529.hg.1	9.85	8.33	2.86	7.16e-05	0.0104
	DGKI	diacylglycerol kinase, iota	TC0700012731.hg.1	10.38	8.87	2.85	4.09e-06	0.0037
	FAM19A2	family with sequence similarity 19 (chemokine (C-C motif)-like), member A2	TC1200011037.hg.1	7.62	6.12	2.84	0.0004	0.0267
	SOX4	SRY box 4	TC0600007158.hg.1	13.13	11.66	2.77	0.0018	0.052
	PLEKHG5	pleckstrin homology domain containing, family G (with RhoGef domain) member 5	TC0100018399.hg.1	7.33	5.87	2.74	0.0388	0.2284
	BCAS3	breast carcinoma amplified sequence 3	TC1700008499.hg.1	8.6	7.15	2.72	5.93e-05	0.0095
	PDE4B	phosphodiesterase 4B, cAMP-specific	TC0100008625.hg.1	10.29	8.85	2.71	0.0007	0.0317
	PELI2	pellino E3 ubiquitin protein ligase family member 2	TC1400007259.hg.1	8.07	6.64	2.71	0.0117	0.1314
	B3GALT1	UDP-Gal:betaGlcNAc beta 1,3-galactosyltransferase 1	TC0200009889.hg.1	7.98	6.56	2.68	2.9e-05	0.0075
	KLHL24	kelch-like family member 24	TC0300009673.hg.1	12.12	10.71	2.66	3.9e-05	0.0081
	GPC4	glypican 4	TC0X00010849.hg.1	9.74	8.34	2.64	1.28e-05	0.0053
	MSANTD3-TMEFF1	MSANTD3-TMEFF1 readthrough	TC0900012155.hg.1	9.15	7.76	2.62	0.0004	0.0258
	IRS2	insulin receptor substrate 2	TC1300009765.hg.1	10.87	9.48	2.61	0.0004	0.0254
	HTR1D	5-hydroxytryptamine (serotonin) receptor 1D, G protein-coupled	TC0100013272.hg.1	6.57	5.18	2.61	0.0005	0.0279
	HSD17B14	hydroxysteroid (17-beta) dehydrogenase 14	TC1900011099.hg.1	7.13	5.75	2.6	7.7e-05	0.0108
	SGK1	serum/glucocorticoid regulated kinase 1	TC0600013231.hg.1	14.5	13.12	2.59	9.79e-06	0.0049
	IMMP2L	inner mitochondrial membrane peptidase subunit 2	TC0700012255.hg.1	6.78	5.41	2.58	0.0078	0.1074
	STMN2	stathmin 2	TC0800008044.hg.1	6.99	5.63	2.57	0.0168	0.1558
	CD55	CD55 molecule, decay accelerating factor for complement (Cromer blood group)	TC0100011406.hg.1	15.95	14.6	2.56	1.2e-05	0.0053
	JMY	junction mediating and regulatory protein, p53 cofactor	TC0500007881.hg.1	10.15	8.8	2.56	2.77e-05	0.0073
	PRSS12	protease, serine, 12 (neurotrypsin, motopsin)	TC0400011685.hg.1	11.55	10.19	2.56	0.0076	0.1065
	PTPRB	protein tyrosine phosphatase, receptor type, B	TC1200011245.hg.1	5.82	4.47	2.56	0.0309	0.2068
	PTGDS	prostaglandin D2 synthase 21kDa (brain)	TC0900012197.hg.1	8.25	6.9	2.54	5.97e-05	0.0095
	F2RL1	coagulation factor II (thrombin) receptor-like 1	TC0500007834.hg.1	12.16	10.82	2.54	0.0005	0.028
	IL24	interleukin 24	TC0100011391.hg.1	5.22	3.88	2.53	0.0007	0.0329
	FLRT2	fibronectin leucine rich transmembrane protein 2	TC1400007860.hg.1	10.46	9.12	2.53	0.0025	0.0609
	RAD21-AS1	RAD21 antisense RNA 1	TC0800008629.hg.1	4.52	3.18	2.52	0.0211	0.1723
	SLC22A23	solute carrier family 22, member 23	TC0600014223.hg.1	10.06	8.74	2.51	3.92e-05	0.0081
	ABHD4	abhydrolase domain containing 4	TC1400006652.hg.1	8.31	6.99	2.5	0.0002	0.0149
	TNFAIP3	tumor necrosis factor, alpha-induced protein 3	TC0600009597.hg.1	9.23	7.91	2.49	0.0016	0.0486
	FNBP1L	formin binding protein 1-like	TC0100009064.hg.1	10.24	8.92	2.49	0.0081	0.1093
	MMP3	matrix metallopeptidase 3	TC1100012133.hg.1	15.18	13.88	2.48	3.06e-05	0.0076
	ZNF18	zinc finger protein 18	TC1700009781.hg.1	6.41	5.1	2.47	0.0003	0.0244
	GNPDA1	glucosamine-6-phosphate deaminase 1	TC0500012302.hg.1	10.9	9.61	2.46	0.0006	0.0309
	DYSF	dysferlin	TC0200008005.hg.1	7.61	6.31	2.46	0.0014	0.045
	TXNIP	thioredoxin interacting protein	TC0100015598.hg.1	13.43	12.14	2.45	8.25e-05	0.0112
	GLTSCR2; SNORD23	glioma tumor suppressor candidate region gene 2; small nucleolar RNA, C/D box 23	TC1900008433.hg.1	7.68	6.39	2.44	0.0009	0.0368
	USP53	ubiquitin specific peptidase 53	TC0400008557.hg.1	14.3	13.02	2.43	8.97e-05	0.0113
	SERPINE2	serpin peptidase inhibitor, clade E (nexin, plasminogen activator inhibitor type 1), member 2	TC0200015876.hg.1	16.01	14.75	2.4	9.53e-05	0.0115
	IGF1R	insulin-like growth factor 1 receptor	TC1500008485.hg.1	12.95	11.7	2.39	0.0001	0.0118
	FST	follistatin	TC0500007376.hg.1	10.3	9.04	2.39	0.0403	0.2323
	DACT1	dishevelled-binding antagonist of beta-catenin 1	TC1400007320.hg.1	9.13	7.88	2.38	0.0007	0.0317
	ABCA1	ATP binding cassette subfamily A member 1	TC0900011072.hg.1	12.18	10.94	2.37	9.78e-06	0.0049
	FOXN3	forkhead box N3	TC1400010774.hg.1	11.78	10.53	2.37	0.001	0.039
	CD53	Memczak2013 ALT_ACCEPTOR, ALT_DONOR, coding, INTERNAL	TC0100009395.hg.1	4.47	3.22	2.37	0.0257	0.1888
	CDON	cell adhesion associated, oncogene regulated	TC1100012722.hg.1	6.23	4.99	2.36	0.0004	0.0245
	KRTAP1-5	keratin associated protein 1-5	TC1700010648.hg.1	12.52	11.29	2.35	5.1e-05	0.0092
	LZTFL1	leucine zipper transcription factor like 1	TC0300010931.hg.1	10.93	9.7	2.35	0.0001	0.0145
	CCDC71L	coiled-coil domain containing 71-like	TC0700012190.hg.1	8.97	7.75	2.34	0.0008	0.0348
	PXDC1	PX domain containing 1	TC0600010609.hg.1	12.84	11.62	2.33	1.42e-05	0.0054
	MYOCD	myocardin	TC1700006909.hg.1	9.2	7.98	2.33	0.0002	0.0173
	DYRK1B	dual specificity tyrosine-(Y)-phosphorylation regulated kinase 1B	TSUnmapped00000019.hg.1	9.33	8.11	2.33	0.0004	0.0262
	TPCN1	two pore segment channel 1	TC1200008933.hg.1	11.83	10.62	2.32	0.0003	0.0245
	ZNF320	zinc finger protein 320	TC1900012027.hg.1	4.74	3.53	2.32	0.0008	0.0349
	LACE1	lactation elevated 1	TC0600009051.hg.1	5.89	4.68	2.32	0.0421	0.2366
	STEAP2	STEAP family member 2, metalloreductase	TC0700008293.hg.1	10.17	8.96	2.31	0.0017	0.0494
	SOD2	superoxide dismutase 2, mitochondrial	TC0600013757.hg.1	15.2	14	2.3	0.0004	0.0267
	TMEFF1	transmembrane protein with EGF-like and two follistatin-like domains 1	TC0900012154.hg.1	9.08	7.88	2.3	0.0006	0.0309
	FGD4	FYVE, RhoGEF and PH domain containing 4	TC1200012617.hg.1	8.85	7.65	2.29	3.64e-05	0.0081
	HMGA2	high mobility group AT-hook 2	TC1200008041.hg.1	9.15	7.96	2.29	0.0001	0.0118
	ZFHX3	zinc finger homeobox 3	TC1600010825.hg.1	6.97	5.78	2.28	0.0027	0.0644
	KLF11	Kruppel-like factor 11	TC0200006674.hg.1	9.76	8.58	2.27	6.33e-05	0.0097
	NREP	neuronal regeneration related protein	TC0500011705.hg.1	12.26	11.08	2.27	0.0019	0.0531
	CTSK	cathepsin K	TC0100015754.hg.1	16.15	14.97	2.26	5.02e-05	0.0092
	RHOBTB1	Rho-related BTB domain containing 1	TC1000010737.hg.1	9.72	8.55	2.25	3.54e-05	0.0081
	ACP5	acid phosphatase 5, tartrate resistant	TC1900009684.hg.1	7.65	6.48	2.24	0.0001	0.0137
	ASAH1	N-acylsphingosine amidohydrolase (acid ceramidase) 1	TC0800009752.hg.1	13.55	12.39	2.23	2.12e-05	0.0069
	BEX4	brain expressed X-linked 4	TC0X00007999.hg.1	7.55	6.39	2.23	8.14e-05	0.0112
	HBP1	HMG-box transcription factor 1	TC0700008747.hg.1	13.13	11.98	2.23	0.0001	0.0118
	DUS4L	dihydrouridine synthase 4-like	TC0700008755.hg.1	7.2	6.04	2.23	0.0005	0.0281
	GREM1	gremlin 1, DAN family BMP antagonist [Source:HGNC Symbol;Acc:HGNC:2001]	TSUnmapped00000622.hg.1	8.73	7.58	2.22	3.37e-05	0.0081
	EDIL3	EGF-like repeats and discoidin I-like domains 3	TC0500011352.hg.1	12.28	11.13	2.22	0.0003	0.0229
	RBM45	RNA binding motif protein 45	TC0200010112.hg.1	8.36	7.21	2.22	0.0006	0.0309
	FGF7	fibroblast growth factor 7	TC1500007185.hg.1	14.91	13.77	2.21	3.97e-05	0.0081
	FMNL2	formin like 2	TC0200009680.hg.1	9.76	8.62	2.2	0.0001	0.0132
	PALM2	paralemmin 2	TC0900012156.hg.1	8.52	7.39	2.2	0.0001	0.0135
	PPAP2B	Transcript Identified by AceView, Entrez Gene ID(s) 8613	TC0100014313.hg.1	4.97	3.83	2.2	0.0085	0.1125
	OR52E1	olfactory receptor, family 52, subfamily E, member 1 (gene/pseudogene)	TC1100006680.hg.1	5.22	4.09	2.19	0.0014	0.044
	MAN1C1	mannosidase, alpha, class 1C, member 1	TC0100007412.hg.1	5.45	4.32	2.19	0.0035	0.0719
	HDAC5	histone deacetylase 5	TC1700010811.hg.1	11.32	10.2	2.18	0.0029	0.0662
	MEX3B	mex-3 RNA binding family member B	TC1500010233.hg.1	9.37	8.26	2.16	2.35e-05	0.0071
	KANSL1L	KAT8 regulatory NSL complex subunit 1 like	TC0200015601.hg.1	9.29	8.18	2.16	2.51e-05	0.0071
	RB1CC1	RB1-inducible coiled-coil 1	TC0800010427.hg.1	11.07	9.96	2.16	2.61e-05	0.0071
	HMCN1	hemicentin 1	TC0100010921.hg.1	9.36	8.25	2.16	8.3e-05	0.0112
	SEMA3C	sema domain, immunoglobulin domain (Ig), short basic domain, secreted, (semaphorin) 3C	TC0700011626.hg.1	14.41	13.3	2.16	8.63e-05	0.0112
	VAC14	Vac14 homolog (S. cerevisiae)	TC1600010772.hg.1	10.82	9.71	2.16	0.0002	0.0173
	PDCD4; MIR4680	programmed cell death 4 (neoplastic transformation inhibitor); microRNA 4680	TC1000008904.hg.1	10.8	9.69	2.16	0.0002	0.0183
	MYC	v-myc avian myelocytomatosis viral oncogene homolog	TC0800008845.hg.1	11.5	10.39	2.16	0.0101	0.1235
	CALCOCO1	calcium binding and coiled-coil domain 1	TC1200010812.hg.1	12.33	11.22	2.15	7.64e-05	0.0108
	ICA1	islet cell autoantigen 1	TC0700010257.hg.1	9.3	8.19	2.15	0.0018	0.0505
	CCDC54	coiled-coil domain containing 54	TC0300008268.hg.1	4.44	3.33	2.15	0.0067	0.0998
	POGZ	Transcript Identified by AceView, Entrez Gene ID(s) 23126	TC0100015796.hg.1	6.2	5.1	2.15	0.0291	0.2008
	BOD1L1	biorientation of chromosomes in cell division 1-like 1	TC0400010085.hg.1	9.3	8.21	2.14	0.0006	0.031
	F8	coagulation factor VIII, procoagulant component	TC0X00011226.hg.1	7.6	6.5	2.14	0.0021	0.0562
	HHAT	hedgehog acyltransferase	TSUnmapped00000591.hg.1	9.22	8.13	2.13	3.7e-05	0.0081
	GPR137B	G protein-coupled receptor 137B	TC0100012089.hg.1	12.31	11.22	2.13	6.09e-05	0.0095
	DUSP4	dual specificity phosphatase 4	TC0800010002.hg.1	8.23	7.14	2.13	0.0006	0.031
	ETNK2	ethanolamine kinase 2	TC0100017018.hg.1	7.69	6.6	2.13	0.0023	0.0584
	GOLGA8J	golgin A8 family, member J	TC1500006699.hg.1	5.77	4.69	2.11	8.31e-05	0.0112
	CTSF	cathepsin F	TC1100011294.hg.1	8.91	7.84	2.1	8.6e-05	0.0112
	TOM1	target of myb1 membrane trafficking protein	TC2200007196.hg.1	12.05	10.98	2.1	9.44e-05	0.0115
	TBCK	TBC1 domain containing kinase	TC0400011524.hg.1	10.54	9.47	2.1	0.0017	0.0489
	SORBS2	sorbin and SH3 domain containing 2	TC0400012644.hg.1	3.76	2.7	2.1	0.0073	0.1048
	FAM227B	family with sequence similarity 227, member B	TC1500009370.hg.1	6.05	4.98	2.1	0.0155	0.1493
	ZSCAN2	zinc finger and SCAN domain containing 2	TC1500008154.hg.1	8.22	7.16	2.09	0.0002	0.0185
	RCOR3	REST corepressor 3	TC0100011485.hg.1	9.29	8.22	2.09	0.0006	0.031
	ATP9A	ATPase, class II, type 9A	TC2000009461.hg.1	10.37	9.31	2.08	0.0001	0.0122
	FAM19A5	family with sequence similarity 19 (chemokine (C-C motif)-like), member A5	TC2200009290.hg.1	6.31	5.25	2.08	0.0004	0.0249
	WDR48	WD repeat domain 48	TC0300007083.hg.1	10.73	9.67	2.08	0.0017	0.0491
	ZSWIM4	Transcript Identified by AceView, Entrez Gene ID(s) 65249	TC1900007143.hg.1	5.26	4.2	2.08	0.0196	0.1664
	NUAK1	NUAK family, SNF1-like kinase, 1	TC1200011786.hg.1	12.36	11.31	2.07	0.0001	0.0128
	PDK2	pyruvate dehydrogenase kinase, isozyme 2	TC1700008232.hg.1	12.26	11.21	2.07	0.0003	0.0214
	DIXDC1	DIX domain containing 1	TC1100009043.hg.1	10.13	9.07	2.07	0.001	0.0394
	STAT2	signal transducer and activator of transcription 2	TC1200010908.hg.1	12.12	11.07	2.06	6.7e-05	0.0101
	SLC19A2	solute carrier family 19 (thiamine transporter), member 2	TC0100016351.hg.1	7.61	6.57	2.06	0.009	0.1162
	YOD1	YOD1 deubiquitinase	TC0100017118.hg.1	9.09	8.05	2.05	3.2e-05	0.0079
	ITGB3	integrin beta 3	TC1700012274.hg.1	13.43	12.39	2.05	4.15e-05	0.0083
	WBP2	WW domain binding protein 2	TC1700011773.hg.1	12.41	11.38	2.05	8.55e-05	0.0112
	RP1-122P22.2; RIN2	novel transcript; Transcript Identified by AceView, Entrez Gene ID(s) 54453	TC2000009898.hg.1	11.48	10.44	2.05	9.66e-05	0.0116
	RGS2	regulator of G-protein signaling 2	TC0100011022.hg.1	9.92	8.88	2.05	0.0002	0.0164
	RASGRP1	RAS guanyl releasing protein 1 (calcium and DAG-regulated)	TC1500009056.hg.1	7.37	6.33	2.05	0.0003	0.0217
	KRTAP19-4	keratin associated protein 19-4	TC2100007897.hg.1	4.63	3.6	2.05	0.0173	0.1573
	CASP4	caspase 4	TC1100012165.hg.1	13.47	12.44	2.04	7.27e-05	0.0105
	TRIB1	tribbles pseudokinase 1	TC0800008801.hg.1	11.79	10.76	2.04	0.0003	0.0224
	BAG1	BCL2-associated athanogene	TC0900009855.hg.1	8.24	7.21	2.04	0.0003	0.0232
	ZNF25	zinc finger protein 25	TC1000010367.hg.1	8.16	7.13	2.04	0.001	0.0384
	TCEAL3	transcription elongation factor A (SII)-like 3	TC0X00011315.hg.1	9.74	8.71	2.04	0.016	0.1518
	BIRC3	baculoviral IAP repeat containing 3	TC1100013087.hg.1	6.1	5.07	2.04	0.0187	0.1628
	STK38L	serine/threonine kinase 38 like	TC1200007146.hg.1	10.14	9.11	2.03	0.0003	0.0239
	SYT14	synaptotagmin XIV	TC0100011463.hg.1	10.9	9.88	2.03	0.0004	0.0253
	EPM2A	epilepsy, progressive myoclonus type 2A, Lafora disease (laforin)	TC0600013458.hg.1	6.49	5.47	2.03	0.0006	0.0302
	HOXC9	homeobox C9	TC1200012638.hg.1	7.2	6.19	2.03	0.0015	0.0466
	TGFBR1	transforming growth factor, beta receptor 1	TC0900008202.hg.1	12.11	11.1	2.02	0.0001	0.0124
	SAT1	spermidine/spermine N1-acetyltransferase 1	TC0X00006799.hg.1	10.08	9.07	2.02	0.0002	0.0177
	LINC01590; SMIM8	long intergenic non-protein coding RNA 1590; small integral membrane protein 8	TC0600014152.hg.1	4.83	3.82	2.02	0.001	0.0387
	ABTB1	ankyrin repeat and BTB (POZ) domain containing 1	TC0300008705.hg.1	7.05	6.04	2.02	0.0011	0.0405
	HHAT	hedgehog acyltransferase	TC0100011472.hg.1	10.18	9.16	2.02	0.0045	0.0827
	ITGAD	integrin alpha D	TC1600007532.hg.1	4.98	3.96	2.02	0.021	0.172
	HDAC11	histone deacetylase 11	TC0300006655.hg.1	6.44	5.42	2.02	0.0213	0.1734
	POU2F1	POU class 2 homeobox 1	TC0100010499.hg.1	10.97	9.97	2.01	6.13e-05	0.0095
	LRRC32	leucine rich repeat containing 32	TC1100011694.hg.1	11.17	10.16	2.01	0.0003	0.0212
	ARSD	arylsulfatase D	TC0X00011338.hg.1	11.27	10.26	2.01	0.0009	0.0354
	ETV1	ets variant 1	TC0700010321.hg.1	10.66	9.65	2.01	0.0027	0.0648
	TMPRSS12	transmembrane (C-terminal) protease, serine 12	TC1200007625.hg.1	5.33	4.32	2.01	0.0121	0.1333
	RUNX1	runt-related transcription factor 1	TC2100008562.hg.1	13.05	12.05	2	0.0006	0.0312
	OR1M1	olfactory receptor, family 1, subfamily M, member 1	TC1900006923.hg.1	3.83	2.83	2	0.0033	0.0708
	CD72	CD72 molecule	TC0900009944.hg.1	7.45	6.44	2	0.0049	0.0862
	ZSWIM4	zinc finger, SWIM-type containing 4	TC1900007142.hg.1	6.77	5.77	2	0.0256	0.1886
	LDHA	lactate dehydrogenase A	TC1100007003.hg.1	14.36	15.36	-2	8.59e-05	0.0112
	NQO1	NAD(P)H dehydrogenase, quinone 1	TC1600010732.hg.1	13.5	14.5	-2	0.0002	0.0182
	APOBEC3B	apolipoprotein B mRNA editing enzyme, catalytic polypeptide-like 3B	TC2200009270.hg.1	6.8	7.81	-2.01	9.05e-05	0.0113
	SMAP2	small ArfGAP2	TC0100007954.hg.1	9.64	10.65	-2.01	0.0002	0.0207
	CLSPN	claspin	TC0100013700.hg.1	8.86	9.87	-2.01	0.0003	0.0217
	HIST1H4L	histone cluster 1, H4l	TC0600011234.hg.1	5.63	6.64	-2.01	0.0006	0.0298
	TOMM40	translocase of outer mitochondrial membrane 40 homolog (yeast)	TC1900008292.hg.1	9.04	10.04	-2.01	0.0007	0.0313
	HMBS	hydroxymethylbilane synthase	TSUnmapped00000077.hg.1	6.56	7.57	-2.01	0.0011	0.0398
	FIGNL1	fidgetin-like 1	TC0700011050.hg.1	8.57	9.58	-2.01	0.002	0.0539
	HIST1H3G	histone cluster 1, H3g	TC0600011142.hg.1	9.86	10.87	-2.01	0.0023	0.0584
	GCNT1	glucosaminyl (N-acetyl) transferase 1, core 2	TC0900012141.hg.1	7.22	8.23	-2.01	0.0119	0.1324
	RAB7B	RAB7B, member RAS oncogene family	TC0100017083.hg.1	7.3	8.31	-2.02	9.84e-05	0.0117
	CISD1	CDGSH iron sulfur domain 1	TC1000007698.hg.1	8.9	9.91	-2.02	0.0002	0.0199
	ARHGEF39	Rho guanine nucleotide exchange factor 39	TC0900009948.hg.1	4.19	5.21	-2.02	0.0005	0.0268
	TMPO	thymopoietin	TC1200008568.hg.1	10.68	11.7	-2.02	0.0006	0.031
	HMBS	hydroxymethylbilane synthase	TC1100009238.hg.1	5.36	6.38	-2.02	0.0013	0.0438
	C2orf44	chromosome 2 open reading frame 44	TC0200011972.hg.1	6.15	7.17	-2.02	0.003	0.068
	FMN1	formin 1	TSUnmapped00000559.hg.1	7.75	8.76	-2.02	0.0045	0.083
	ACAT2	acetyl-CoA acetyltransferase 2	TC0600010057.hg.1	9.04	10.06	-2.03	2.84e-05	0.0074
	INCENP	inner centromere protein	TC1100007833.hg.1	10.68	11.7	-2.03	8.89e-05	0.0113
	GPSM2	G-protein signaling modulator 2	TC0100009333.hg.1	7.76	8.78	-2.03	0.0001	0.0143
	PIK3R1	phosphoinositide-3-kinase, regulatory subunit 1 (alpha)	TC0500007641.hg.1	11.01	12.03	-2.03	0.0012	0.0423
	PLEKHA6	pleckstrin homology domain containing, family A member 6	TC0100018553.hg.1	7.39	8.41	-2.03	0.0012	0.0427
	ITGA2	integrin, alpha 2 (CD49B, alpha 2 subunit of VLA-2 receptor)	TC0500007368.hg.1	12.6	13.62	-2.03	0.0051	0.0878
	ZNF285	zinc finger protein 285	TC1900011976.hg.1	2.94	3.97	-2.03	0.0065	0.0985
	DBF4	DBF4 zinc finger	TC0700008263.hg.1	7.67	8.7	-2.04	4.26e-05	0.0083
	MBOAT1	membrane bound O-acyltransferase domain containing 1	TC0600010991.hg.1	8.9	9.93	-2.04	6.88e-05	0.0102
	RFC5	replication factor C subunit 5	TC1200009065.hg.1	8.67	9.7	-2.04	0.0002	0.0162
	NASP	nuclear autoantigenic sperm protein (histone-binding)	TC0100008127.hg.1	9.82	10.85	-2.04	0.0014	0.0448
	TIMM8A	translocase of inner mitochondrial membrane 8 homolog A (yeast)	TC0X00010355.hg.1	7.28	8.31	-2.04	0.0097	0.1213
	SFRP2	secreted frizzled-related protein 2	TC0400012173.hg.1	3.33	4.36	-2.04	0.0266	0.1914
	VAMP7	Transcript Identified by AceView, Entrez Gene ID(s) 6845	TC0Y00006857.hg.1	3.73	4.76	-2.04	0.0282	0.1979
	PBK	PDZ binding kinase	TC0800009970.hg.1	7.9	8.94	-2.05	0.0001	0.0134
	PCDH9	protocadherin 9	TC1300009165.hg.1	5.56	6.59	-2.05	0.0003	0.0229
	LRRC8C	leucine rich repeat containing 8 family, member C	TC0100018246.hg.1	9.17	10.2	-2.05	0.0007	0.0331
	RFC4	replication factor C subunit 4	TC0300013447.hg.1	9.6	10.63	-2.05	0.0008	0.0354
	ANKRD54; MIR658	ankyrin repeat domain 54; microRNA 658	TC2200009347.hg.1	7.28	8.32	-2.05	0.001	0.0384
	PIK3R3	phosphoinositide-3-kinase, regulatory subunit 3 (gamma)	TC0100014040.hg.1	8.47	9.51	-2.05	0.0022	0.0569
	RAB36	RAB36, member RAS oncogene family	TC2200006832.hg.1	7.9	8.94	-2.05	0.0031	0.0685
	TROAP	trophinin associated protein	TC1200007559.hg.1	6.04	7.08	-2.05	0.0057	0.0923
	SLC20A1	solute carrier family 20 (phosphate transporter), member 1	TC0200008930.hg.1	12.43	13.47	-2.06	0.0003	0.0213
	TRMU	tRNA 5-methylaminomethyl-2-thiouridylate methyltransferase	TC2200009288.hg.1	5.73	6.78	-2.06	0.0005	0.0285
	KRTAP22-2	keratin associated protein 22-2	TC2100007904.hg.1	2.75	3.79	-2.06	0.0008	0.0348
	POLA1	polymerase (DNA directed), alpha 1, catalytic subunit	TC0X00006823.hg.1	7.13	8.17	-2.06	0.0099	0.1224
	PDGFRL	platelet-derived growth factor receptor-like	TC0800006873.hg.1	6.37	7.41	-2.06	0.01	0.1228
	PEG10	paternally expressed 10	TC0700008367.hg.1	8.75	9.81	-2.08	3.73e-05	0.0081
	DKC1; SNORA36A	dyskeratosis congenita 1, dyskerin; small nucleolar RNA, H/ACA box 36A	TC0X00008857.hg.1	9.66	10.72	-2.08	5.66e-05	0.0095
	CKAP2L	cytoskeleton associated protein 2-like	TC0200013912.hg.1	10.07	11.12	-2.08	0.0002	0.0173
	MCM8	minichromosome maintenance 8 homologous recombination repair factor	TC2000006628.hg.1	10.55	11.61	-2.08	0.0004	0.0251
	PCNA	proliferating cell nuclear antigen	TC2000008279.hg.1	10.7	11.76	-2.09	6.96e-05	0.0102
	LPCAT1	lysophosphatidylcholine acyltransferase 1	TC0500009863.hg.1	8.53	9.59	-2.09	0.0031	0.0687
	TEX30	testis expressed 30	TC1300009673.hg.1	8.22	9.28	-2.09	0.0138	0.143
	TTC32	tetratricopeptide repeat domain 32	TC0200011885.hg.1	4.64	5.7	-2.09	0.0297	0.2023
	TIMELESS	timeless circadian clock	TC1200010917.hg.1	6.18	7.25	-2.1	5.35e-05	0.0092
	ATP8B4	ATPase, class I, type 8B, member 4	TC1500009377.hg.1	6.14	7.22	-2.1	0.0011	0.0398
	ARHGAP29	Rho GTPase activating protein 29	TC0100018454.hg.1	10.59	11.66	-2.1	0.0016	0.0489
	EED; MIR6755	embryonic ectoderm development; microRNA 6755	TC1100008661.hg.1	7.72	8.79	-2.1	0.0019	0.0522
	HNRNPK	Zhang2013 ALT_ACCEPTOR, ALT_DONOR, coding	TC0900010589.hg.1	4.29	5.36	-2.1	0.0179	0.1596
	TRIP13	thyroid hormone receptor interactor 13	TC0500006472.hg.1	8.43	9.51	-2.11	6.24e-05	0.0096
	KIF22	kinesin family member 22	TC1600007425.hg.1	8.37	9.44	-2.11	6.64e-05	0.0101
	OR5D18	olfactory receptor, family 5, subfamily D, member 18	TC1100007612.hg.1	2.74	3.82	-2.11	0.0263	0.1904
	GRWD1	glutamate-rich WD repeat containing 1	TC1900011775.hg.1	8.88	9.96	-2.12	5.12e-05	0.0092
	C17orf53	chromosome 17 open reading frame 53	TC1700007982.hg.1	7.23	8.31	-2.12	7.38e-05	0.0105
	PIM2	Pim-2 proto-oncogene, serine/threonine kinase	TC0X00009637.hg.1	6.59	7.68	-2.12	0.0013	0.0439
	KIF2C	kinesin family member 2C	TC0100008101.hg.1	8.33	9.42	-2.13	2.95e-05	0.0075
	TK1	thymidine kinase 1, soluble	TC1700011892.hg.1	10.98	12.07	-2.13	9.47e-05	0.0115
	NUF2	NUF2, NDC80 kinetochore complex component	TC0100010397.hg.1	8.31	9.4	-2.13	0.0001	0.0136
	CDH10	cadherin 10, type 2 (T2-cadherin)	TC0500010308.hg.1	5.41	6.5	-2.13	0.0002	0.0185
	SGOL1	shugoshin-like 1 (S. pombe)	TC0300010476.hg.1	7.86	8.96	-2.13	0.0008	0.0335
	RNASEH2A	ribonuclease H2, subunit A	TC1900007098.hg.1	8.5	9.59	-2.14	0.0001	0.0137
	FAH	fumarylacetoacetate hydrolase (fumarylacetoacetase)	TC1500008029.hg.1	8.56	9.66	-2.15	0.0002	0.0173
	SEMA3A	sema domain, immunoglobulin domain (Ig), short basic domain, secreted, (semaphorin) 3A	TC0700013578.hg.1	12.92	14.03	-2.15	0.0008	0.0336
	FAM81B	family with sequence similarity 81, member B	TC0500008114.hg.1	3.99	5.09	-2.15	0.0431	0.2395
	CIT; MIR1178	citron rho-interacting serine/threonine kinase; microRNA 1178	TC1200012143.hg.1	8.41	9.52	-2.16	8.55e-05	0.0112
	HJURP	Holliday junction recognition protein	TC0200016099.hg.1	11.15	12.26	-2.16	0.0006	0.0309
	TRMT2A	Memczak2013 ANTISENSE, CDS, coding, INTERNAL, UTR3 best transcript NM_022727	TC2200006640.hg.1	3.22	4.33	-2.16	0.0036	0.0729
	UHRF1	ubiquitin-like with PHD and ring finger domains 1	TC1900006727.hg.1	9.76	10.88	-2.17	6.82e-05	0.0102
	ZGRF1	zinc finger, GRF-type containing 1	TC0400011620.hg.1	6.73	7.85	-2.17	0.003	0.0681
	WFDC13	WAP four-disulfide core domain 13	TC2000007497.hg.1	2.94	4.06	-2.17	0.0223	0.1772
	ITGB3BP	integrin beta 3 binding protein (beta3-endonexin)	TC0100014428.hg.1	6.71	7.83	-2.17	0.0406	0.2332
	DDIAS	DNA damage-induced apoptosis suppressor	TC1100013075.hg.1	6.41	7.54	-2.18	2.34e-05	0.0071
	CCNA2	cyclin A2	TC0400011748.hg.1	10.55	11.68	-2.18	2.38e-05	0.0071
	STIL	SCL/TAL1 interrupting locus	TC0100018440.hg.1	8.03	9.17	-2.2	5.59e-05	0.0094
	ATAD5	ATPase family, AAA domain containing 5	TC1700007469.hg.1	6.95	8.08	-2.2	0.0002	0.0203
	CKS1B	CDC28 protein kinase regulatory subunit 1B	TC0100010100.hg.1	9.43	10.57	-2.2	0.0014	0.0447
	RPS3A	Zhang2013 ALT_DONOR, coding, INTERNAL, intronic best transcript NM_001006	TC0400008985.hg.1	3.98	5.11	-2.2	0.0021	0.0554
	KIF20B	kinesin family member 20B	TC1000008406.hg.1	9.75	10.89	-2.21	2.73e-05	0.0073
	KPNA2	karyopherin alpha 2 (RAG cohort 1, importin alpha 1)	TC1700008719.hg.1	13.87	15.02	-2.22	5.28e-05	0.0092
	IFRD2	interferon-related developmental regulator 2	TC0300013981.hg.1	6.88	8.03	-2.22	0.0001	0.0132
	KIF24	kinesin family member 24	TC0900009892.hg.1	5.69	6.84	-2.22	0.0389	0.2284
	GMNN	geminin, DNA replication inhibitor	TC0600007207.hg.1	7.5	8.66	-2.23	2.27e-05	0.0071
	TMEM97	transmembrane protein 97	TC1700007360.hg.1	10.97	12.13	-2.23	9.14e-05	0.0113
	CASC5	cancer susceptibility candidate 5	TC1500006963.hg.1	7.76	8.92	-2.23	0.0001	0.0126
	ZNF385D	zinc finger protein 385D	TC0300013954.hg.1	4.26	5.42	-2.23	0.0029	0.067
	PNPLA7	Transcript Identified by AceView, Entrez Gene ID(s) 375775	TC0900012069.hg.1	2.59	3.75	-2.24	0.0052	0.0886
	ANLN	anillin actin binding protein	TC0700007198.hg.1	13.29	14.46	-2.25	3.48e-05	0.0081
	MB21D2	Mab-21 domain containing 2	TC0300013555.hg.1	7.35	8.52	-2.25	0.0004	0.0245
	PRPS1	phosphoribosyl pyrophosphate synthetase 1	TC0X00008073.hg.1	11.62	12.79	-2.25	0.0246	0.185
	PRC1	protein regulator of cytokinesis 1	TC1500010463.hg.1	11.62	12.8	-2.26	1.35e-05	0.0054
	SLC1A5	solute carrier family 1 (neutral amino acid transporter), member 5	TC1900011004.hg.1	11.98	13.16	-2.26	0.0003	0.0228
	NPAS2	neuronal PAS domain protein 2	TC0200008627.hg.1	9.56	10.74	-2.27	4.76e-05	0.009
	ZFP36L2	ZFP36 ring finger protein-like 2	TC0200012404.hg.1	12.84	14.02	-2.27	5.75e-05	0.0095
	GLP2R	glucagon-like peptide 2 receptor	TC1700006860.hg.1	4.07	5.25	-2.27	0.001	0.039
	SLC25A22	solute carrier family 25 (mitochondrial carrier: glutamate), member 22	TC1100009703.hg.1	7.81	8.99	-2.27	0.0021	0.0559
	TMEM52B	transmembrane protein 52B	TC1200006786.hg.1	8.29	9.48	-2.27	0.0099	0.1227
	DIAPH3	diaphanous-related formin 3	TC1300009088.hg.1	10.88	12.07	-2.28	1.29e-05	0.0053
	MYCBP; GJA9	MYC binding protein; gap junction protein alpha 9	TC0100018434.hg.1	7.84	9.03	-2.28	6.82e-05	0.0102
	ELOVL6	ELOVL fatty acid elongase 6	TC0400012956.hg.1	10.84	12.03	-2.29	1.95e-05	0.0065
	ZWILCH	zwilch kinetochore protein	TC1500007616.hg.1	7	8.2	-2.3	0.0003	0.0235
	POLQ	polymerase (DNA directed), theta	TC0300012164.hg.1	7.03	8.23	-2.3	0.0016	0.0489
	ANAPC1	anaphase promoting complex subunit 1	TC0200013894.hg.1	9.27	10.48	-2.31	1.13e-05	0.0053
	CDKL1	cyclin-dependent kinase-like 1 (CDC2-related kinase)	TC1400009128.hg.1	7.54	8.75	-2.31	4.38e-05	0.0085
	ARHGAP11B	Rho GTPase activating protein 11B	TC1500010709.hg.1	5.83	7.03	-2.31	0.0002	0.0149
	ADAMTS12	ADAM metallopeptidase with thrombospondin type 1 motif 12	TC0500010453.hg.1	7.67	8.89	-2.32	1.41e-05	0.0054
	FEN1	flap structure-specific endonuclease 1	TC1100013021.hg.1	10.54	11.76	-2.33	1.68e-05	0.0061
	CHL1	cell adhesion molecule L1-like	TC0300006437.hg.1	4.45	5.67	-2.33	0.0008	0.0339
	TOP2A	topoisomerase (DNA) II alpha	TC1700010618.hg.1	12.18	13.41	-2.34	0.0001	0.0118
	NDC80	NDC80 kinetochore complex component	TC1800006484.hg.1	9.31	10.53	-2.34	0.0001	0.0118
	CHAC2	ChaC, cation transport regulator homolog 2 (E. coli)	TC0200007590.hg.1	6.32	7.55	-2.34	0.0002	0.0173
	MYBL2	v-myb avian myeloblastosis viral oncogene homolog-like 2	TC2000007438.hg.1	6.56	7.8	-2.35	3.51e-05	0.0081
	UBE2T	ubiquitin conjugating enzyme E2T	TC0100016952.hg.1	7.57	8.8	-2.35	6.12e-05	0.0095
	ALDH1L2	aldehyde dehydrogenase 1 family, member L2	TC1200011770.hg.1	8.87	10.1	-2.35	0.0003	0.0234
	SMG5	SMG5 nonsense mediated mRNA decay factor	TC0100015991.hg.1	8.44	9.67	-2.35	0.0003	0.0238
	TTK	TTK protein kinase	TC0600008630.hg.1	9.98	11.22	-2.36	3.56e-05	0.0081
	HMMR	hyaluronan-mediated motility receptor (RHAMM)	TC0500009320.hg.1	7.73	8.97	-2.36	0.0005	0.0274
	CDCA3	cell division cycle associated 3	TC1200009759.hg.1	6.41	7.65	-2.37	3.47e-05	0.0081
	GRPR	gastrin-releasing peptide receptor	TC0X00006686.hg.1	5.29	6.54	-2.37	0.0017	0.0499
	PHF19	PHD finger protein 19	TC0900011388.hg.1	9.44	10.69	-2.38	1.66e-05	0.0061
	CDC25A	cell division cycle 25A	TC0300011009.hg.1	5.5	6.75	-2.38	2.04e-05	0.0067
	ORAI1	ORAI calcium release-activated calcium modulator 1	TC1200009172.hg.1	6.85	8.11	-2.38	0.0002	0.02
	CDK1	cyclin-dependent kinase 1	TC1000007748.hg.1	9.03	10.28	-2.39	0.0005	0.0291
	ARHGAP18	Rho GTPase activating protein 18	TC0600013147.hg.1	9.03	10.3	-2.4	1.9e-05	0.0065
	CPM	carboxypeptidase M	TC1200011207.hg.1	8	9.26	-2.4	2.51e-05	0.0071
	NCAPH	non-SMC condensin I complex subunit H	TC0200008502.hg.1	9.37	10.63	-2.4	3.98e-05	0.0081
	CEP55	centrosomal protein 55kDa	TC1000008482.hg.1	8.51	9.77	-2.4	0.0002	0.0173
	CENPO	centromere protein O	TC0200006977.hg.1	8.64	9.91	-2.41	5.26e-05	0.0092
	COL11A1	collagen, type XI, alpha 1	TC0100015102.hg.1	8.67	9.94	-2.41	0.0013	0.0437
	TGFBR3	transforming growth factor beta receptor III	TC0100014910.hg.1	8.85	10.12	-2.41	0.0119	0.1325
	MELK	maternal embryonic leucine zipper kinase	TC0900007129.hg.1	10.72	11.99	-2.42	3.94e-05	0.0081
	KIFC1	kinesin family member C1	TC0600007700.hg.1	9.22	10.49	-2.42	8.96e-05	0.0113
	AKAP6	A kinase (PRKA) anchor protein 6	TC1400006853.hg.1	5.56	6.83	-2.42	0.0003	0.0233
	HIC1	hypermethylated in cancer 1	TC1700006535.hg.1	9.33	10.61	-2.43	0.0009	0.0357
	NEK2	NIMA-related kinase 2	TC0100017216.hg.1	8.34	9.63	-2.44	6e-05	0.0095
	MKI67	marker of proliferation Ki-67	TC1000012235.hg.1	11.44	12.73	-2.45	7.11e-06	0.004
	CCNB2	cyclin B2	TC1500007392.hg.1	8.76	10.05	-2.45	1.88e-05	0.0065
	KIF18A	kinesin family member 18A	TC1100010418.hg.1	9.19	10.49	-2.46	3.05e-05	0.0076
	DEPDC1	DEP domain containing 1	TC0100014543.hg.1	9.01	10.32	-2.47	1.24e-05	0.0053
	ACPP	acid phosphatase, prostate	TC0300008839.hg.1	7.29	8.6	-2.48	0.0142	0.1439
	GINS4	GINS complex subunit 4 (Sld5 homolog)	TC0800007416.hg.1	7.48	8.79	-2.49	4.23e-05	0.0083
	KIAA1524	KIAA1524	TC0300011943.hg.1	9.6	10.92	-2.49	4.25e-05	0.0083
	KIAA0101; CSNK1G1	KIAA0101; casein kinase 1, gamma 1	TC1500009738.hg.1	9.72	11.03	-2.49	0.0002	0.0148
	GINS1	GINS complex subunit 1 (Psf1 homolog)	TC2000007016.hg.1	8.5	9.81	-2.49	0.0006	0.0306
	KBTBD8	kelch repeat and BTB (POZ) domain containing 8	TC0300007720.hg.1	4.85	6.16	-2.49	0.0034	0.0711
	FOXM1	forkhead box M1	TC1200009621.hg.1	10.83	12.16	-2.51	3.9e-05	0.0081
	ARHGAP11B; ARHGAP11A	Rho GTPase activating protein 11B; Rho GTPase activating protein 11A	TC1500006785.hg.1	11.67	13	-2.52	1.26e-05	0.0053
	KIF14	kinesin family member 14	TC0100016891.hg.1	8.18	9.51	-2.52	2.61e-05	0.0071
	TCF19	transcription factor 19	TC0600007565.hg.1	8.1	9.43	-2.52	0.0001	0.0131
	GBP7	guanylate binding protein 7	TC0100018452.hg.1	4.31	5.64	-2.52	0.0012	0.0415
	KCNT2	potassium channel, sodium activated subfamily T, member 2	TC0100016822.hg.1	4.18	5.52	-2.53	5.39e-05	0.0092
	HGF	hepatocyte growth factor (hepapoietin A; scatter factor)	TC0700011642.hg.1	6.21	7.54	-2.53	7.34e-05	0.0105
	PSRC1	proline/serine-rich coiled-coil 1	TC0100015192.hg.1	5.96	7.31	-2.54	8.39e-05	0.0112
	CDK15	cyclin-dependent kinase 15	TC0200010467.hg.1	8.14	9.5	-2.57	2.43e-05	0.0071
	RRM2	ribonucleotide reductase M2	TC0200006677.hg.1	10.71	12.07	-2.57	8.98e-05	0.0113
	PTTG1	pituitary tumor-transforming 1	TC0500009281.hg.1	9.02	10.39	-2.58	5.53e-06	0.0038
	HIST1H4A	histone cluster 1, H4a	TC0600007263.hg.1	6.37	7.73	-2.58	5.35e-05	0.0092
	CDK2	cyclin-dependent kinase 2	TC1200007819.hg.1	10.85	12.22	-2.59	1.37e-05	0.0054
	MTHFD2	methylenetetrahydrofolate dehydrogenase (NADP+ dependent) 2	TC0200008071.hg.1	10.8	12.18	-2.6	3.66e-05	0.0081
	TYMS	thymidylate synthetase	TC1800006448.hg.1	10.38	11.76	-2.61	6.42e-06	0.004
	ABCC9	Transcript Identified by AceView, Entrez Gene ID(s) 10060	TC1200010113.hg.1	2.69	4.08	-2.61	0.0078	0.1071
	POLA2	polymerase (DNA directed), alpha 2, accessory subunit	TC1100008008.hg.1	6.9	8.29	-2.62	2.26e-05	0.0071
	CKS2	CDC28 protein kinase regulatory subunit 2	TC0900007863.hg.1	9.94	11.35	-2.65	7.44e-06	0.004
	SMC4	structural maintenance of chromosomes 4	TC0300009337.hg.1	12.75	14.16	-2.66	3.18e-06	0.0031
	TPX2	TPX2, microtubule-associated	TC2000007089.hg.1	10.01	11.44	-2.68	2.59e-06	0.0031
	CDCA2	cell division cycle associated 2	TC0800007065.hg.1	8.57	10	-2.7	2.17e-05	0.007
	ASPM	abnormal spindle microtubule assembly	TC0100016831.hg.1	9.78	11.22	-2.71	0.0001	0.012
	BUB1	BUB1 mitotic checkpoint serine/threonine kinase	TC0200013878.hg.1	9.77	11.22	-2.72	2.63e-06	0.0031
	CCNF	cyclin F	TC1600006610.hg.1	7.83	9.28	-2.73	5.87e-06	0.0039
	KIF15	kinesin family member 15	TSUnmapped00000627.hg.1	7.92	9.37	-2.73	2.6e-05	0.0071
	NCAPG	non-SMC condensin I complex subunit G	TC0400006994.hg.1	10.58	12.04	-2.74	5.86e-05	0.0095
	NCAPG2	non-SMC condensin II complex subunit G2	TC0700013290.hg.1	9.91	11.37	-2.75	5.2e-06	0.0038
	CDCA8	cell division cycle associated 8	TC0100007841.hg.1	8.3	9.76	-2.75	7.61e-06	0.004
	CPA4	carboxypeptidase A4	TC0700009134.hg.1	7.23	8.69	-2.75	1.92e-05	0.0065
	PLK1	polo-like kinase 1	TC1600007235.hg.1	12.9	14.37	-2.77	2.41e-06	0.0031
	NCEH1	neutral cholesterol ester hydrolase 1	TC0300013151.hg.1	10.24	11.73	-2.81	0.0001	0.0133
	CBS	cystathionine-beta-synthase	TC2100007491.hg.1	6.53	8.02	-2.82	0.0016	0.0484
	LMNB1	lamin B1	TC0500008544.hg.1	8.68	10.19	-2.83	0.0006	0.0302
	TACC3	transforming, acidic coiled-coil containing protein 3	TC0400006538.hg.1	9.65	11.15	-2.84	5.03e-06	0.0038
	DLGAP5	discs, large (Drosophila) homolog-associated protein 5	TC1400009248.hg.1	10.67	12.18	-2.85	5.33e-06	0.0038
	NDC1	NDC1 transmembrane nucleoporin	TC0100014243.hg.1	10.02	11.54	-2.85	1.48e-05	0.0056
	BIRC5	baculoviral IAP repeat containing 5	TC1700009043.hg.1	7.8	9.31	-2.85	5.57e-05	0.0094
	SLIT2	slit guidance ligand 2	TC0400007016.hg.1	8.31	9.82	-2.85	0.0001	0.0124
	AURKB	aurora kinase B	TC1700009679.hg.1	6.76	8.28	-2.86	0.0001	0.0132
	RACGAP1	Rac GTPase activating protein 1	TC1200010650.hg.1	11.68	13.2	-2.88	6.69e-06	0.004
	TIMP3	TIMP metallopeptidase inhibitor 3	TC2200007150.hg.1	10.81	12.34	-2.9	1.62e-06	0.0025
	SNRPA1	small nuclear ribonucleoprotein polypeptide A	TC1500010659.hg.1	9.34	10.88	-2.91	3.81e-05	0.0081
	GTSE1	G-2 and S-phase expressed 1	TC2200007662.hg.1	6.41	7.97	-2.93	1.79e-05	0.0064
	CDC6	cell division cycle 6	TC1700007790.hg.1	8.94	10.5	-2.94	6.92e-06	0.004
	BDKRB1	bradykinin receptor B1	TC1400010648.hg.1	8.6	10.16	-2.95	4.47e-06	0.0038
	RPL39L	ribosomal protein L39-like	TC0300013458.hg.1	7.22	8.79	-2.96	0.0033	0.0706
	KIF11	kinesin family member 11	TC1000008471.hg.1	9.39	10.97	-2.98	4.94e-05	0.0091
	TINAGL1	tubulointerstitial nephritis antigen-like 1	TC0100007645.hg.1	6.1	7.7	-3.04	0.001	0.0378
	CHN1	chimerin 1	TC0200015002.hg.1	9.06	10.71	-3.12	7.61e-07	0.0023
	CENPE	centromere protein E	TC0400011477.hg.1	9.57	11.21	-3.12	1.48e-06	0.0025
	CCL2	chemokine (C-C motif) ligand 2	TC1700007557.hg.1	6.99	8.64	-3.14	5.52e-06	0.0038
	KIF4A	kinesin family member 4A	TC0X00007537.hg.1	8.14	9.8	-3.16	8.64e-07	0.0023
	MYPN	myopalladin	TC1000007847.hg.1	8.45	10.14	-3.22	0.0035	0.0727
	AURKA	aurora kinase A	TC2000009550.hg.1	11.07	12.82	-3.37	1.28e-05	0.0053
	TMEM171	transmembrane protein 171	TC0500007761.hg.1	7.24	9	-3.38	0.0003	0.0217
	KIF20A	kinesin family member 20A	TC0500008777.hg.1	10.14	11.96	-3.51	1.44e-06	0.0025
	CCNB1	cyclin B1	TC0500007665.hg.1	9.39	11.28	-3.72	6.15e-06	0.004
	PTX3	pentraxin 3, long	TC0300009301.hg.1	6.86	8.79	-3.81	0.0001	0.0119
	DDIT4	DNA damage inducible transcript 4	TC1000007990.hg.1	6.07	8.03	-3.91	0.0001	0.0125
	AIM1	absent in melanoma 1	TC0600008981.hg.1	6.87	8.87	-4.01	1.05e-05	0.005
	MALL	mal, T-cell differentiation protein-like	TC0200013861.hg.1	9.17	11.19	-4.06	4.72e-05	0.009
	FAM83D	family with sequence similarity 83, member D	TC2000007341.hg.1	9.8	11.86	-4.18	1.28e-06	0.0025
	ASNS	asparagine synthetase (glutamine-hydrolyzing)	TC0700011876.hg.1	7.1	9.17	-4.18	5.31e-06	0.0038
	KRT18	keratin 18, type I	TC1200007686.hg.1	10.75	12.82	-4.21	2.91e-06	0.0031
	SHCBP1	SHC SH2-domain binding protein 1	TC1600010168.hg.1	10.64	12.75	-4.32	5.06e-07	0.0018
	PHGDH	phosphoglycerate dehydrogenase	TC0100009621.hg.1	8.03	10.15	-4.33	1.89e-07	0.001
	SLC38A4	solute carrier family 38, member 4	TC1200010531.hg.1	7.14	9.31	-4.5	3.74e-05	0.0081
	GPER1	G protein-coupled estrogen receptor 1	TC0700006488.hg.1	4.98	7.24	-4.78	0.0013	0.0439
	CDC20	cell division cycle 20	TC0100008057.hg.1	8.79	11.05	-4.79	2.22e-07	0.001
	METTL7A	methyltransferase like 7A	TC1200007626.hg.1	10.16	12.47	-4.94	9.2e-08	0.001
	MEST	mesoderm specific transcript	TC0700009145.hg.1	11.44	13.8	-5.14	8.88e-05	0.0113
	SLC7A5	solute carrier family 7 (amino acid transporter light chain, L system), member 5	TC1600011186.hg.1	7.9	10.38	-5.58	3.06e-06	0.0031
	PSAT1	phosphoserine aminotransferase 1	TC0900007667.hg.1	9.19	12.03	-7.14	4.89e-08	0.001
